# Supplementary material for: Small-scale integrated farming systems can abate continental-scale nutrient leakage
Source: PLoS Biol. 2021 Jun 3;19(6):e3001264. doi: 10.1371/journal.pbio.3001264 (PMC8174726; doi:10.1371/journal.pbio.3001264)
Supplement: S1 Data — (DAT) [file pbio.3001264.s001.dat]

Figure 2: plants,beef,std(sum)
----------------------------------
panel a, g protein/yr,127595.2619,14235.3588,17830.6106
panel b, g total/yr,3208416.9933,64942.3305,869017.9706
panel c, kcal/yr,3521029.3783,98582.4577,479832.266

Figure 3: mean,bound1,bound2
----------------------------------
panel a,h,36.4529,36.344,36.5833
panel a,m,41.5078,38.3016,45.0793
panel a,l,40.925,37.9058,43.9083
panel b,h,86.9135,75.0663,97.8324
panel b,m,86.5315,74.458,98.2323
panel b,l,86.1951,73.9456,98.5369
panel c,h,6.5617,5.9527,7.1868
panel c,m,6.7501,6.1092,7.4766
panel c,l,6.83,6.1883,7.5035
panel d,h,0.64023,0.50562,0.77546
panel d,m,0.64489,0.52016,0.77678
panel d,l,0.65261,0.52011,0.77553
panel e,\alpha carot.,11.6169,-7.2268,30.4606
panel e,\beta carot.,9.2166,0.40804,18.0253
panel e,vit. A,6.6304,0.036958,13.2238
panel e,lut.+zea.,5.9018,0.088343,11.7152
panel e,flavonoids,5.1152,2.4389,7.7916
panel e,\omega_3,4.3492,2.7059,5.9924
panel e,vit. C,4.3175,2.3293,6.3057
panel e,\omega_6,4.112,3.4307,4.7932
panel e,solub. fiber,3.4975,2.5371,4.4578
panel e,folate,3.2744,2.4172,4.1315
panel e,Cu,3.2708,2.8856,3.6561
panel e,Mn,3.2541,1.2071,5.301
panel e,lycopene,3.1527,-1.2411,7.5466
panel e,vit. K,3.1477,0.5299,5.7656
panel e,phytosterols,3.1428,2.1234,4.1622
panel e,tot. fiber,2.3804,1.9597,2.801
panel e,vit. E,2.2845,1.8247,2.7442
panel e,Mg,2.2399,1.9044,2.5754
panel e,\beta crypt.,2.0869,0.22811,3.9457
panel e,K,2.084,1.549,2.6191
panel e,B_6,1.8345,1.2516,2.4174
panel e,B_1,1.5362,1.3183,1.7541
panel e,Fe,1.3558,1.1409,1.5708
panel e,sat. fat,0.38736,0.35085,0.42386
panel e,B_{12},0.12558,0.11553,0.13564
panel e,cholestrl.,0.079926,0.073526,0.086326

Figure 4: mean,stdDev
----------------------------------
veg+rewild,75.9647,10.5833
veg+beef,141.8306,18.9164
veg+beef,108.5211,15.1191

Figure S2: plant,N removal
----------------------------------
garlic,77.2871
soybeans,69.6378
potato,56.747
peanuts,56.3866
corn grits,52.6131
pistachio,43.2427
corn flr,41.4328
walnuts,39.7095
onions,37.288
celery,35.0817
almonds,33.4811
spinach,33.2611
cabbage,31.2616
spelt,30.6943
broccoli,30.2602
rice,29.8585
hazelnuts,29.3612
bananas,29.2992
kidney beans,29.2461
sorghum,29.1362
collards,28.4429
tofu,27.7636
swt corn,27.6085
barley,27.216
oats,24.6184
cauliflower,24.1063
lettuce,23.7202
lentils,22.4582
lemons,22.1859
carrots,21.4776
stberries,21.1574
wheat,20.4567
sweet potato,20.2309
oranges,19.7045
tomatoes,19.1244
swt peppers,18.6954
chickpeas,17.676
macadamia,16.9897
pumpkin,16.7273
cantaloupe,15.3727
grn peas,15.1876
grapefruit,14.9935
smmr squash,13.816
pineapple,13.2011
apricots,12.9418
watermelon,12.3815
peaches,12.0966
buckwheat,11.8429
rye,11.3612
kiwi,9.6008
cucumber,8.9646
honeydew,8.6721
avocados,8.4363
snap beans,8.2032
pears,8.0977
grapes,6.9552
cherry,6.148
apples,5.1433
raspberries,5.0007
asparagus,4.8
blueberries,3.0156

Figure S5:
----------------------------------
panel a,P(\rhov-),61.181
panel a,P(\rhof-),62.6753
panel a,P(\rho0),64.0842
panel a,P(\rhof+),65.2434
panel a,P(\rhov+),66.9874
panel b, Low , P(\rhov-), 57.2823
panel b, Low , P(\rhof-), 58.7798
panel b, Low , P(\rho0), 60.0056
panel b, Low , P(\rhof+), 61.0034
panel b, Low , P(\rhov+), 62.7288
panel b, Med., P(\rhov-), 59.1096
panel b, Med., P(\rhof-), 60.5197
panel b, Med., P(\rho0), 61.8436
panel b, Med., P(\rhof+), 62.9311
panel b, Med., P(\rhov+), 64.5776
panel b, High, P(\rhov-), 59.1356
panel b, High, P(\rhof-), 60.5611
panel b, High, P(\rho0), 61.878
panel b, High, P(\rhof+), 62.9104
panel b, High, P(\rhov+), 64.6205
panel c, Low , P(\rhov-), 59.0417
panel c, Low , P(\rhof-), 60.5625
panel c, Low , P(\rho0), 61.8711
panel c, Low , P(\rhof+), 62.8863
panel c, Low , P(\rhov+), 64.7004
panel c, Med., P(\rhov-), 60.2621
panel c, Med., P(\rhof-), 61.7113
panel c, Med., P(\rho0), 63.0786
panel c, Med., P(\rhof+), 64.1629
panel c, Med., P(\rhov+), 65.8951
panel c, High, P(\rhov-), 60.5874
panel c, High, P(\rhof-), 62.0287
panel c, High, P(\rho0), 63.4189
panel c, High, P(\rhof+), 64.5335
panel c, High, P(\rhov+), 66.2504
panel d, Low , P(\rhov-), 60.1348
panel d, Low , P(\rhof-), 61.6826
panel d, Low , P(\rho0), 63.034
panel d, Low , P(\rhof+), 64.1617
panel d, Low , P(\rhov+), 65.9331
panel d, Med., P(\rhov-), 61.5543
panel d, Med., P(\rhof-), 63.0221
panel d, Med., P(\rho0), 64.4512
panel d, Med., P(\rhof+), 65.6233
panel d, Med., P(\rhov+), 67.348
panel d, High, P(\rhov-), 61.8539
panel d, High, P(\rhof-), 63.3212
panel d, High, P(\rho0), 64.7675
panel d, High, P(\rhof+), 65.9451
panel d, High, P(\rhov+), 67.681

Figure S6: yield penalty, plant protein, beef protein, sumBound1, sumBound2
----------------------------------
0.5, 93.3029, 12.876, 99.4967, 113.3416
0.55, 95.2201, 12.4831, 100.0777, 118.3938
0.6, 96.5145, 12.1612, 100.1988, 124.3354
0.65, 98.2961, 11.955, 99.8839, 125.0611
0.7, 100.1982, 11.5896, 99.8296, 130.2907
0.75, 103.2477, 11.5976, 100.1869, 137.0376
0.8, 106.0131, 11.1441, 100.3982, 140.9494
0.85, 108.6516, 10.9537, 100.8372, 149.0285
0.9, 112.264, 10.9952, 101.3544, 154.7521
0.95, 114.0152, 10.8436, 100.513, 162.8572
1, 118.5689, 10.9203, 100.7411, 169.8636
